# Supplementary material for: Analysis of Different Lithium Disilicate Ceramics According to Their Composition and Processing Technique—A Systematic Review and Meta-Analysis
Source: Materials (Basel). 2025 Jun 9;18(12):2709. doi: 10.3390/ma18122709 (PMC12194564; doi:10.3390/ma18122709)
Supplement: Supplementary file 1 [file materials-18-02709-s001.zip]

Archive with 1 entries (1 files):
- materials-3636958-supplementary.pdf
